# Supplementary material for: Nitric Oxide Extends the Postharvest Life of Water Bamboo Shoots Partly by Maintaining Mitochondrial Structure and Energy Metabolism
Source: Int J Mol Sci. 2022 Jan 30;23(3):1607. doi: 10.3390/ijms23031607 (PMC8835775; doi:10.3390/ijms23031607)
Supplement: Supplementary file 1 [file ijms-23-01607-s001.zip]

Archive with 1 entries (1 files):
- ijms-1523495-supplementary.xlsx
