# Supplementary material for: Nitric Oxide Extends the Postharvest Life of Water Bamboo Shoots Partly by Maintaining Mitochondrial Structure and Energy Metabolism
Source: Int J Mol Sci. 2022 Jan 30;23(3):1607. doi: 10.3390/ijms23031607 (PMC8835775; doi:10.3390/ijms23031607)
Supplement: Supplementary file 1 [file ijms-23-01607-s001.zip › ijms-1523495-supplementary.xlsx]

## Sheet: sheet1
Table S1 primers in our study
Gene ID	Name of gene	Forward primer (5′ - 3′)	Reverse primer (5′- 3′)
	Actin	CGAGCTGCGTGTGGCACCTG	CATTGCTGGGCAGTTGAAGG
Zlat_10048062	ZlH+-ATPase	ATAACTCGCTTGCCATCC	TGACCACCACATCTCCTT
Zlat_10021879	ZlNa+- K+-ATPase	GCAACACGCAGAAGATCA	GAGACGAACTTGGAGTAGAG
Zlat_10013171	ZlCa2+-ATPase	GCTGACAACACCACAAGT	GCATACCTGATACTCCTGAA
Zlat_10011901	ZlMDH	GTGAATGTTGCGGTTATGG	TGAGTGGATGAGTGATTGC
Zlat_10008464	ZlSDH	GTGGCTTACTGGTCAAGAG	ATACTTAGGTCCGTCAATGC
Zlat_10028234	ZlCCO	GAGAGCACACTGTATGACTA	GTGGCTTCCTTCAGGTAG
